# Supplementary material for: Pathogenic adaptations of Colletotrichum fungi revealed by genome wide gene family evolutionary analyses
Source: PLoS One. 2018 Apr 24;13(4):e0196303. doi: 10.1371/journal.pone.0196303 (PMC5915685; doi:10.1371/journal.pone.0196303)
Supplement: S2 File — Table A to E. (XLSX) [file pone.0196303.s009.xlsx]

## Sheet: TableA
Table A. A list of genomes compared in this study
Database	Genome accession	Species	Strain	Life style	Isolation host	Isolation locality	Reference
Genbank	MVNS00000000	C. fructicola	1104-7	Phytopathogen	Malus x domestica	China	This study
Genbank	ANPB00000000.1	C. fructicola	Nara_gc5	Phytopathogen	Fragaria x ananassa	Japan	1
Genbank	AMYD00000000.1	C. gloeosporioides	Cg-14	Phytopathogen	Persea americana	Israel	2
Genbank	AMCV00000000.1	C. orbiculare	MAFF 240422	Phytopathogen	Cucumis sativus	Japan	1
Genbank	LFHR00000000.1	C. tofieldiae	Strain 0861	Endophyte	Arabidopsis thaliana	Spain	3
Genbank	JTLR00000000.1	C. incanum	MAFF 238704	Phytopathogen	Raphanus sativus	Japan	3
JGI	\a	C. graminicola	M1.001	Phytopathogen	Zea mays	USA	4
Genbank	JMSE00000000.1	C. sublineola	TX430BB	Phytopathogen	Sorghum bicolor	USA	5
JGI	\	C. higginsianum	IMI 349063	Phytopathogen	Brassica rapa	Trinidad & Tobago	6
Genbank	JFBX00000000.1	C. simmondsii	CBS 122122	Phytopathogen	Carica papaya	Australia	7
Genbank	JEMN00000000.1	C. nymphaeae	IMI 504889	Phytopathogen	Fragaria x ananassa	Denmark	7
Genbank	JARH00000000.1	C. fioriniae	IMI 504882	Phytopathogen	Fragaria x ananassa	New Zealand	7
Genbank	JFFI00000000.1	C. salicis	CBS 607.94	Phytopathogen	Salix sp.	Netherlands	7
JGI	\	Verticillium dahliae	VdLs.17	Phytopathogen	Lactuca sativa	USA	8
Genbank	ABPE00000000.1	Verticillium alfalfae	VaMs.102	Phytopathogen	Medicago sativa	USA	8
Genbank	ADNI00000000.1	Metarhizium acridum	CQMa 102	Entomopathogen	/	China	9
Genbank	ADNJ00000000.2	Metarhizium anispoliae	ARSEF 23	Entomopathogen	/	China	9
Genbank	ADAH00000000.1	Beauveria bassiana	ARSEF 2860	Entomopathogen	/	China	10
Genbank	AAIL00000000.2	Trichoderma reesei	QM6a	Saprophyte	/	/	11
Genbank	ABDF00000000.2	Trichoderma virens	Gv29-8	Mycoparasite	/	/	12
JGI	\	Fusarium graminearum	PH1	Phytopathogen	Triticum sp.	USA	13
JGI	\	Neurospora crassa	N150	Saprophyte	/	/	14
JGI	\	Magnaporthe oryzae	70-15	Phytopathogen	Oryza sativa	French Guiana	15
JGI	\	Sclerotinia sclerotiorum	UF-70 (1980)	Phytopathogen	Phaseolus vulgaris	USA	16
aNot applicable
1Gan P, et al. 2013. Comparative genomic and transcriptomic analyses reveal the hemibiotrophic stage shift of Colletotrichum fungi. New Phytol 197.
2Alkan N, et al. 2013. Global aspects of pacC regulation of pathogenicity genes in Colletotrichum gloeosporioides as revealed by transcriptome analysis. Mol Plant Microbe Interact 26.
3Hacquard S, et al. 2016. Survival trade-offs in plant roots during colonization by closely related beneficial and pathogenic fungi. Nature Communications 7: 11362.
4O’Connell RJ, et al. 2012. Lifestyle transitions in plant pathogenic Colletotrichum fungi deciphered by genome and transcriptome analyses. Nat Genet 44.
5Baroncelli R, Sanz-Martin JM, Rech GE, Sukno SA, Thon MR 2014. Draft genome sequence of Colletotrichum sublineola, a destructive pathogen of cultivated sorghum. Genome Announc 2.
6Zampounis A, et al. 2016. Genome sequence and annotation of Colletotrichum higginsianum, a causal agent of crucifer anthracnose disease. Genome Announcements 4.
7Baroncelli R, et al. 2016. Gene family expansions and contractions are associated with host range in plant pathogens of the genus Colletotrichum. BMC Genomics 17: 555.
8Klosterman SJ, et al. 2011. Comparative genomics yields insights into niche adaptation of plant vascular wilt pathogens. PLoS Pathog 7.
9Gao Q, et al. 2011. Genome sequencing and comparative transcriptomics of the model entomopathogenic fungi Metarhizium anisopliae and M. acridum. PLOS Genetics 7: e1001264.
10Xiao G, et al. 2012. Genomic perspectives on the evolution of fungal entomopathogenicity in Beauveria bassiana. Scientific Reports 2: 483.
11Martinez D, et al. 2008. Genome sequencing and analysis of the biomass-degrading fungus Trichoderma reesei (syn. Hypocrea jecorina). Nat Biotech 26: 553-560.
12Kubicek CP, et al. 2011. Comparative genome sequence analysis underscores mycoparasitism as the ancestral life style of Trichoderma. Genome Biology 12: R40.
13Cuomo CA, et al. 2007. The Fusarium graminearum genome reveals a link between localized polymorphism and pathogen specialization. Science 317: 1400-1402.
14Galagan JE, et al. 2003. The genome sequence of the filamentous fungus Neurospora crassa. Nature 422.
15Dean RA, et al. 2005. The genome sequence of the rice blast fungus Magnaporthe grisea. Nature 434.
16Amselem J, et al. 2011. Genomic analysis of the necrotrophic fungal pathogens Sclerotinia sclerotiorum and Botrytis cinerea. PLOS Genetics 7: e1002230.

## Sheet: TableB
Table B. Summary statistics of OrthoMCL clustering outcome
Species	Predicted Proteins	Filtered1	OrthoMCL Clustered	Clustered with at least two species	Clustered with one species	Unclustered	Total Unique genes	Cluster Percentage	Unique Percentage
S. sclerotiorum	14503	2031	8136	7644	492	4336	4828	61.29	38.71
N. crassa	9730	50	8410	8213	197	1270	1467	84.85	15.15
M. oryzae	11054	123	8799	8602	197	2132	2329	78.69	21.31
F. graminearum	13322	126	11244	11215	29	1952	1981	84.99	15.01
T. reesei	9115	84	8499	8490	9	532	541	94.01	5.99
T. virens	12406	155	10655	10577	78	1596	1674	86.34	13.66
M. acridum	9849	20	9213	9167	46	616	662	93.26	6.74
M. anisopliae	10891	41	9946	9871	75	904	979	90.98	9.02
B. bassiana	10364	76	9013	8754	259	1275	1534	85.09	14.91
V. dahliae	10535	127	9656	9609	47	752	799	92.32	7.68
V. alfalfae	10237	175	9258	9248	10	804	814	91.91	8.09
C. sublineola	12699	41	11419	11349	70	1239	1309	89.66	10.34
C. graminicola	12006	206	10939	10937	2	861	863	92.69	7.31
C. incanum	12809	113	11723	11649	74	973	1047	91.75	8.25
C. tofieldiae	12501	38	11914	11900	14	549	563	95.48	4.52
C. higginsianum	16172	662	12344	12247	97	3166	3263	78.96	21.04
C. simmondsii	13884	47	13391	13383	8	446	454	96.72	3.28
C. nymphaeae	14404	86	13618	13592	26	700	726	94.93	5.07
C. fioriniae	13759	41	13173	13169	4	545	549	96	4
C. salicis	13783	59	12679	12664	15	1045	1060	92.28	7.72
C. orbiculare	13346	117	11623	11591	32	1606	1638	87.62	12.38
C. gloeosporioides	16538	1582	14086	14078	8	870	878	94.13	5.87
Nara_gc5	15381	59	14904	14897	7	418	425	97.23	2.77
1104-7	17827	292	15947	15815	132	1588	1720	90.19	9.81
1Filtration criterior: protein length > 70

## Sheet: TableC
Table C. R8s-based estimation of lineage divergence times (in million years, My)
Node1	Calibration scheme I2			Calibration scheme II3			Calibration scheme III4			Calibration scheme IV5
	1 (SM)6	100 (SM)	1000 (SM)	1 (SM)	100 (SM)	1000 (SM)	1 (SM)	100 (SM)	1000 (SM)	1 (SM)	100 (SM)	1000 (SM)
A	314.5	322.2	322.1	349	349	349	267	267	267	349	349	349
B	299.9	305.4	305.2	332.2	330	330	254.1	252.8	252.7	330.6	327.7	327.7
C	75	75	75	75	75	75	60	60	60	60	60	60
Glomerellales MRCA	175.8	174.9	174.8	190.2	186.2	186.1	146.6	143.8	143.7	180.3	178.4	178.3
MRCA of acutatum, graminicola, spaethianum and destructivum complexes	48.1	46.2	46.2	49.3	47.7	47.6	38.7	37.5	37.4	41.2	41	41
MRCA of graminicola, spaethianum, and destructivum complexes	30	28.2	28.1	31.3	29.6	29.5	24.3	23	23	27	26.8	26.8
MRCA of graminicola and spaethianum complexes	24.6	22.9	22.9	25.7	24.2	24.2	19.9	18.8	18.7	22.4	22.3	22.3
Graminicola complex MRCA	13.9	13	13	14.6	13.8	13.8	11.3	10.7	10.7	12.9	12.8	12.8
Spaethianum complex MRCA	10.1	9.1	9.1	10.7	9.7	9.7	8.2	7.5	7.5	9.5	9.2	9.2
Acutatum complex MRCA	10.4	9.8	9.8	10.9	10.3	10.3	8.4	8	8	9.5	9.4	9.4
MRCA of orbiculare and gloeosporioides complexes	59.7	59	59	60.3	59.7	59.7	48	47.5	47.4	49	49.1	49.1
Gloeosporioides complex MRCA	4.9	4.6	4.6	5.1	4.8	4.8	4	3.8	3.8	4.4	4.4	4.4
Verticillium MRCA	15.2	15	15	16.5	16	16	12.7	12.4	12.3	15.7	15.5	15.5
1The tree topology and the node positions are indicated in Figure 2
2Constrainting A (Leotiomycota-Sordariomycota) between 267 and 430 My, constrainting B (Sordariomycota crown) between 207 and 339 My, constrainting C (Colletotrichum crown) between 45 and 75 My
3Fixing A to 349 My, constrainting B between 207 and 339 My, constrainting C between 45 and 75 My
4Constrainting A between 267 and 430 My, constrainting B between 207 and 339 My, fixing C to 60 My
5Fixing A to 349 My, constrainting B between 207 and 339 My, fixing C to 60 My
6SM: smoothing factor

## Sheet: TableD
Table D. Proteins families going though significant size changes at at major five nodes of the Colletotrichum phylogeny
Family	Description	Family size changes					Viterbi P-value
Family	Description	Node 1	Node 2	Node 3	Node 4	Node 5	Node 1	Node 2	Node 3	Node 4	Node 5	Ssclerotiorum	Moryzae	Ncrassa	Fgraminearum	Macridum	Manisopliae	Bbassiana	Treesei	Tvirens	Valfalfae	Vdahliae	Chigginsianum	Csublineola	Cgraminicola	Cincanum	Ctofieldiae	Csalicis	Csimmondsii	Cfioriniae	Cnymphaeae	Corbiculare	Cg14	Naragc5	1104
CAZY192	AA7	Expansion	Expansion	Contraction	Expansion	Expansion	0.09265	0.000112	0.013006	3e-06	0	22	31	18	37	18	25	25	22	40	25	29	33	39	34	46	50	60	76	73	72	50	73	77	84
PF13738	Pyridine nucleotide-disulphide oxidoreductase	Expansion	Expansion	Contraction	Expansion	Expansion	0.150309	0.005775	2e-06	0.045174	0	19	20	11	19	17	26	17	11	22	17	19	26	21	19	32	38	30	43	39	41	30	47	51	53
PF05368	NmrA-like family	Expansion	Expansion	Contraction	Expansion	Expansion	0.072154	0.001968	0	0.089631	0	17	21	10	42	19	28	12	27	65	25	30	42	28	26	53	55	41	53	56	54	33	67	71	71
PF00135	Carboxylesterase family	Expansion	Expansion	Contraction	Expansion	Expansion	0.038182	0.000175	0.008326	0.07208	1e-06	16	20	11	26	12	15	11	13	28	20	19	41	32	26	35	36	41	44	43	43	33	51	59	63
PF08530	X-Pro dipeptidyl-peptidase C-terminal non-catalytic domain	\	Expansion	Contraction	Expansion	Expansion	0.680811	0.00433	0.088665	0.128955	1e-06	1	3	2	4	0	1	1	0	2	1	1	4	3	3	5	5	6	6	5	6	4	12	17	17
PF00324	Amino acid permease	Expansion	Expansion	\	Expansion	Expansion	0.561725	0.064276	0.722364	0.179254	1e-06	18	18	11	26	19	19	19	17	18	14	14	25	23	20	20	20	29	27	28	27	22	40	38	39
PF00171	Aldehyde dehydrogenase family	Expansion	Expansion	Contraction	Expansion	Expansion	0.347214	0.251318	0.388556	0.202561	3e-06	14	19	17	32	23	25	19	21	31	25	24	29	24	25	24	25	30	30	30	30	24	41	43	45
PF01593	Flavin containing amine oxidoreductase	Expansion	Expansion	\	\	Expansion	0.159538	0.24841	0.65684	0.308818	4e-06	5	9	6	13	7	15	13	4	9	12	12	10	14	9	13	15	14	15	15	17	11	24	23	25
PF12311	Protein of unknown function (DUF3632)	\	Expansion	\	Expansion	Expansion	0.732973	0.202868	0.558784	0.104245	5e-06	3	4	2	3	5	2	4	1	2	1	1	2	5	4	3	4	5	6	6	5	4	11	10	10
PF13577	SnoaL-like domain	\	\	\	Expansion	Expansion	0.680811	0.712178	0.5308	0.006683	6e-06	2	4	3	2	0	2	1	4	6	1	1	2	2	2	2	2	4	4	4	4	0	7	7	8
CAZY188	AA3	Expansion	Expansion	Contraction	Expansion	Expansion	0.015205	0.002439	0.008326	0.006715	6e-06	20	20	10	21	15	18	13	15	21	25	24	29	31	31	41	45	42	44	44	44	35	51	51	56
Transporter11	The Amino Acid-Polyamine-Organocation (APC) Family	Expansion	Expansion	Contraction	Expansion	Expansion	0.440465	0.024696	0.126822	0.089631	6e-06	36	28	18	51	27	38	38	29	30	28	28	38	36	36	36	43	45	48	51	49	44	60	61	66
PF11374	Protein of unknown function (DUF3176)	\	Expansion	\	Expansion	Expansion	0.770567	0.000148	0.584237	0.000254	8e-06	0	4	8	4	2	4	2	0	2	0	1	4	6	6	4	4	15	19	16	18	10	18	28	32
PF01544	CorA-like Mg2+ transporter protein	\	Expansion	\	\	Expansion	0.874125	0.228491	0.647831	0.803417	2.2e-05	5	8	11	15	10	14	12	12	16	7	9	11	19	10	10	12	9	11	13	15	11	20	26	21
PF05721	Phytanoyl-CoA dioxygenase (PhyH)	Expansion	Expansion	Contraction	Expansion	Expansion	0.333936	0.005754	0.006634	0.292555	3.5e-05	4	5	3	7	9	15	4	4	9	5	4	9	9	9	14	12	14	17	15	16	14	22	27	31
PF00732	GMC oxidoreductase	Expansion	Expansion	Contraction	Expansion	Expansion	0.005838	0.002099	0.00956	0.008025	3.8e-05	25	26	9	21	15	18	11	15	19	29	26	32	32	33	42	46	47	45	45	44	37	56	51	55
CAZY34	GH43	Expansion	Expansion	Contraction	Expansion	Expansion	0.001026	0.000416	1e-06	9.5e-05	6.8e-05	5	19	7	19	3	2	3	3	4	21	20	20	18	16	29	32	35	39	40	36	30	42	41	43
CAZY68	GH109	Expansion	Expansion	Contraction	Expansion	Expansion	0.103964	0.080939	0.000821	0.013112	9.4e-05	6	9	4	15	8	8	9	10	19	13	13	10	12	12	19	20	21	24	24	24	17	27	29	32
PF01266	FAD dependent oxidoreductase	Expansion	Expansion	Contraction	Expansion	Expansion	0.336421	0.006742	0.00052	0.048393	9.9e-05	14	22	13	31	21	21	22	12	16	18	18	26	25	24	32	33	35	35	37	35	32	42	47	53
PF13520	Amino acid permease	Expansion	Expansion	Contraction	Expansion	Expansion	0.581695	0.113059	0.028189	0.187162	0.000106	23	12	11	31	22	25	23	17	19	19	19	26	22	20	23	25	29	28	28	30	22	35	37	39
PF01979	Amidohydrolase family	Expansion	Expansion	\	Expansion	Expansion	0.835363	0.01729	0.628544	0.257405	0.000121	4	3	7	8	9	11	9	6	9	2	3	10	10	8	10	12	10	13	13	14	12	19	19	21
PF12681	Glyoxalase-like domain	\	\	\	Expansion	Expansion	0.732973	0.765303	0.515771	0.078778	0.000182	1	2	0	5	5	7	3	3	7	3	5	1	1	2	0	1	4	4	5	5	1	8	7	8
PF13460	NADH(P)-binding	Expansion	Expansion	Contraction	Expansion	Expansion	0.229404	0.10178	0.000992	0.378704	0.0002	7	10	7	14	16	15	12	13	17	14	16	14	13	13	17	20	19	23	22	24	23	29	33	35
SM35	CYP630	\	\	Contraction	Expansion	Expansion	0.606873	0.63034	0.023593	0.026354	0.000208	0	0	0	2	0	0	0	0	1	0	0	0	0	0	2	1	2	3	3	3	1	4	4	4
CAZY66	GH106	\	\	\	Expansion	Expansion	0.606873	0.63034	0.515771	0.026354	0.000208	1	1	0	1	0	0	0	1	0	1	1	1	1	1	1	3	2	5	3	3	1	4	6	6
PF04199	Putative cyclase	Expansion	Expansion	\	\	Expansion	0.112293	0.202868	0.558784	0.664025	0.000409	2	3	1	3	2	2	1	0	2	4	3	3	3	4	4	3	3	5	5	5	3	8	8	8
PF07883	Cupin domain	Expansion	Expansion	\	Expansion	Expansion	0.121041	0.077096	0.647831	0.031548	0.000483	4	8	5	13	7	6	7	6	13	8	9	12	12	10	13	12	16	16	15	18	12	19	20	21
PF07859	alpha/beta hydrolase fold	Expansion	Expansion	Contraction	Expansion	Expansion	0.581695	0.077261	0.003855	0.116437	0.000552	23	17	12	29	16	19	20	13	27	17	19	23	23	22	31	32	30	31	29	34	24	35	38	41
PF02668	Taurine catabolism dioxygenase TauD, TfdA family	Expansion	Expansion	Contraction	\	Expansion	0.090102	0.003123	1.4e-05	0.870364	0.000552	11	10	13	15	11	12	11	14	16	12	13	27	16	18	23	25	23	25	26	25	27	35	37	36
PF01408	Oxidoreductase family, NAD-binding Rossmann fold	Expansion	Expansion	Contraction	Expansion	Expansion	0.118614	0.091359	0.000992	0.002902	0.000597	6	10	6	17	8	8	11	11	21	14	14	10	13	13	19	21	24	26	26	26	18	27	31	33
PF07519	Tannase and feruloyl esterase	Expansion	Expansion	Contraction	Expansion	Expansion	0.063052	0.000245	2e-06	0.042264	0.000657	3	10	1	7	3	3	3	0	2	6	6	16	9	10	16	17	21	18	17	19	10	21	20	22
PF01370	NAD dependent epimerase/dehydratase family	Expansion	Expansion	Contraction	Contraction	Expansion	0.11044	0.002781	0	0.306932	0.000658	11	8	14	20	10	15	12	14	25	17	17	32	18	21	33	32	22	25	25	29	25	38	36	36
PF13714	Phosphoenolpyruvate phosphomutase	\	\	Contraction	Expansion	Expansion	0.680811	0.712178	0.046204	0.052731	0.00074	1	0	1	3	3	5	2	2	5	1	1	2	1	1	1	2	3	3	3	3	2	5	5	5
PF14033	Protein of unknown function (DUF4246)	\	\	\	Expansion	Expansion	0.680811	0.712178	0.5308	0.052731	0.00074	1	3	0	3	3	3	3	2	6	1	1	1	1	2	2	2	4	3	3	3	1	5	5	4
PF12770	CHAT domain	\	\	\	\	Expansion	0.680811	0.712178	0.5308	0.595115	0.00074	0	2	0	5	3	4	0	1	4	0	0	0	4	1	1	6	0	1	2	2	1	5	6	11
PF07287	Protein of unknown function (DUF1446)	Expansion	Expansion	Expansion	\	Expansion	0.000718	0.259901	0.558784	0.691247	0.000809	0	1	1	1	2	2	0	0	3	7	6	6	4	2	2	4	4	5	5	5	3	9	9	9
PF03171	2OG-Fe(II) oxygenase superfamily	Expansion	Expansion	\	Expansion	Expansion	0.212998	0.011351	0.70328	0.078418	0.000914	12	15	5	10	15	19	11	9	15	11	12	18	21	16	18	21	24	27	26	23	20	28	32	31
PF08242	Methyltransferase domain	\	Expansion	Expansion	Contraction	Expansion	0.858468	0.000778	0.144204	0.004285	0.001136	9	12	3	10	10	16	8	8	13	3	3	18	20	23	19	19	12	14	12	12	15	20	29	28
CAZY179	CBM50	Expansion	Expansion	Contraction	Contraction	Expansion	0.418432	0.004083	0.015185	0.569696	0.001449	6	8	6	9	4	12	11	7	17	6	5	21	12	15	17	20	18	12	14	13	16	24	23	29
PF02458	Transferase family	\	Expansion	\	\	Expansion	0.835363	0.072653	0.618222	0.781224	0.001531	3	11	2	8	5	12	9	5	12	3	4	4	10	7	13	10	9	13	11	12	11	18	16	18
PF00264	Common central domain of tyrosinase	Expansion	Expansion	Expansion	Expansion	Expansion	0.159538	1.1e-05	0.000105	0.005582	0.00159	4	17	9	15	5	7	7	3	4	7	7	21	15	13	19	20	28	29	29	28	25	32	33	34
PF07632	Protein of unknown function (DUF1593)	Expansion	Expansion	Contraction	Expansion	Expansion	0.055918	0.138458	0.067879	0.014917	0.00207	0	1	0	2	0	0	0	0	2	2	2	3	1	2	3	3	5	6	6	6	2	6	6	6
PF13594	Amidohydrolase	\	Expansion	\	Expansion	Expansion	0.680811	0.138458	0.545125	0.078778	0.00207	1	2	1	4	3	1	0	2	1	2	1	4	3	1	2	3	6	4	3	4	2	6	7	6
PF01042	Endoribonuclease L-PSP	Expansion	Expansion	Contraction	Contraction	Expansion	0.333936	0.024312	0.22765	0.493576	0.002094	5	5	3	10	3	7	7	4	9	7	7	13	7	11	12	12	8	11	11	10	11	19	17	20
PF13417	Glutathione S-transferase, N-terminal domain	\	Expansion	Contraction	\	Expansion	0.874125	0.495711	0.212605	0.79301	0.002094	13	5	5	14	10	12	13	16	34	8	9	10	8	10	13	15	9	15	12	13	12	17	17	18
PF14833	NAD-binding of NADP-dependent 3-hydroxyisobutyrate dehydrogenase	Expansion	Expansion	Contraction	Expansion	Expansion	0.165744	0.02292	0.001936	0.064352	0.002338	3	3	2	3	4	4	3	2	2	3	3	7	4	4	6	6	9	10	11	11	7	11	12	15
PF07731	Multicopper oxidase	Expansion	Expansion	\	Expansion	Expansion	0.461258	0.002066	0.709912	0.390689	0.002733	8	17	11	13	11	14	11	8	10	6	6	19	19	21	21	21	24	21	21	22	18	26	27	26
PF13833	EF-hand domain pair	\	\	\	Expansion	Expansion	0.606873	0.63034	0.515771	0.001393	0.002777	1	3	1	1	0	0	1	1	2	0	1	1	1	0	0	0	4	2	3	2	1	3	4	2
PF13517	Repeat domain in Vibrio, Colwellia, Bradyrhizobium and Shewanella	\	\	\	Expansion	Expansion	0.606873	0.63034	0.515771	0.026354	0.002777	0	0	0	3	0	0	0	1	2	2	2	1	1	0	0	0	3	4	1	2	0	4	3	3
PF01977	3-octaprenyl-4-hydroxybenzoate carboxy-lyase	\	\	Contraction	\	Expansion	0.606873	0.63034	0.023593	0.551459	0.002777	0	0	0	2	1	2	1	0	2	0	0	1	0	0	1	2	1	2	1	2	1	3	3	3
SM50	CYP682	\	\	\	\	Expansion	0.606873	0.63034	0.515771	0.551459	0.002777	1	0	0	0	0	2	0	0	0	0	1	1	0	1	1	2	0	2	1	1	0	3	3	3
PF00857	Isochorismatase family	\	Expansion	\	Expansion	Expansion	0.835363	0.389288	0.596095	0.197595	0.003546	9	6	3	5	7	7	6	7	14	5	7	7	9	7	7	7	9	10	9	9	7	12	12	12
PF08881	CVNH domain	\	Expansion	\	\	Expansion	0.798282	0.088225	0.596095	0.73493	0.003546	2	7	7	5	1	1	2	1	5	3	3	7	10	6	7	7	6	8	7	8	8	15	12	15
PF01070	FMN-dependent dehydrogenase	Expansion	Expansion	Contraction	Expansion	Expansion	0.101414	0.032329	0.006634	0.275431	0.003596	5	6	4	10	5	6	4	6	7	9	9	10	8	9	12	14	14	12	13	11	14	19	20	20
PF00144	Beta-lactamase	\	Expansion	Contraction	Expansion	Expansion	0.874125	0.228491	0.196959	0.275431	0.003596	4	9	6	17	20	19	22	9	18	8	7	9	8	9	11	14	12	15	16	15	13	19	20	20
PF01048	Phosphorylase superfamily	Expansion	Expansion	\	Contraction	Expansion	0.418432	0.089842	0.696358	0.543195	0.003596	1	9	4	11	14	19	9	25	68	8	6	14	22	12	25	29	17	10	6	10	9	17	31	48
PF13472	GDSL-like Lipase/Acylhydrolase family	Expansion	Expansion	\	Expansion	Expansion	0.121041	0.041144	0.638406	0.036784	0.004547	7	11	6	10	3	5	5	4	5	9	12	8	11	11	16	12	17	19	15	17	14	20	22	22
PF00450	Serine carboxypeptidase	Expansion	Expansion	Contraction	\	Expansion	0.393362	0.041144	0.000536	0.820873	0.004547	9	6	4	9	12	11	12	5	7	7	8	18	10	10	12	15	13	14	14	14	14	20	20	20
PF00651	BTB/POZ domain	\	Expansion	\	\	Expansion	0.890118	0.548177	0.665455	0.820873	0.004547	21	14	11	14	13	10	12	12	13	11	12	11	20	13	15	13	16	12	13	11	14	20	23	22
PF01425	Amidase	Expansion	Expansion	\	Expansion	Expansion	0.561725	0.097393	0.733818	0.171212	0.005338	16	15	8	24	24	24	25	14	33	14	15	20	26	24	25	24	25	30	27	28	21	30	30	32
PF02826	D-isomer specific 2-hydroxyacid dehydrogenase, NAD binding domain	Expansion	Expansion	Contraction	Expansion	Expansion	0.461258	0.115629	0.26945	0.103118	0.005637	9	12	9	15	11	13	9	7	15	11	12	15	14	12	17	16	18	18	18	17	14	21	23	24
PF01490	Transmembrane amino acid transporter protein	Expansion	Expansion	\	\	Expansion	0.479658	0.284861	0.681582	0.83485	0.005637	11	10	7	27	15	13	13	10	12	14	14	21	15	16	15	15	16	17	15	17	15	21	21	22
SM6	CYP65	Expansion	Expansion	Contraction	Expansion	\	0.298669	3e-06	3e-06	0.36611	0.006867	6	12	2	4	3	3	2	5	6	3	2	23	11	12	18	17	19	21	18	20	15	23	22	25
CAZY139	CE3	Expansion	Expansion	\	Expansion	Expansion	0.081937	0.161853	0.618222	0.107839	0.006953	4	8	5	7	2	4	2	2	4	7	9	7	9	8	8	9	11	14	13	15	9	14	15	16
PF09994	Uncharacterized alpha/beta hydrolase domain (DUF2235)	Expansion	Expansion	\	\	Expansion	0.093457	0.05446	0.607414	0.752503	0.006953	2	2	2	9	5	4	3	2	2	5	5	7	9	6	7	9	7	9	10	9	10	14	14	14
PF08031	Berberine and berberine like	Expansion	Expansion	Contraction	Expansion	Expansion	0.229404	0.000628	0.370209	0.00732	0.007047	10	16	10	17	8	9	10	11	20	9	12	22	23	18	27	25	29	35	36	34	24	30	39	37
PF00155	Aminotransferase class I and II	Expansion	Expansion	Contraction	Expansion	Expansion	0.313306	0.113059	0.36055	0.179254	0.008004	16	17	15	20	20	22	18	19	29	18	20	23	22	19	20	25	27	27	28	29	26	33	36	39
CAZY54	GH78	Expansion	Expansion	Contraction	Expansion	Expansion	0.001806	0.091456	3e-06	0.122367	0.011695	4	3	2	7	0	0	0	1	3	10	8	5	4	4	11	12	13	14	15	15	13	16	19	20
PF02902	Ulp1 protease family, C-terminal catalytic domain	\	Expansion	Expansion	Contraction	Expansion	0.770567	0.064342	0.063083	0.020972	0.01236	3	3	6	3	3	3	3	3	3	3	3	4	13	9	6	13	4	3	3	2	5	12	9	9
PF08450	SMP-30/Gluconolaconase/LRE-like region	\	Expansion	\	Expansion	Expansion	0.770567	0.064342	0.584237	0.05048	0.01236	3	5	3	7	4	3	2	2	6	2	2	5	6	5	6	7	8	11	11	10	6	10	9	11
PF06609	Fungal trichothecene efflux pump (TRI12)	Expansion	Expansion	Contraction	\	Expansion	0.029083	0.064342	0.127737	0.714679	0.01236	2	0	2	2	3	3	1	0	0	7	5	6	5	2	7	7	7	6	6	5	5	9	10	7
PF00082	Subtilase family	Expansion	Expansion	Contraction	Expansion	Expansion	0.394696	0.001435	0.052921	0.54627	0.013076	11	29	12	30	37	53	38	24	44	23	20	52	33	28	33	32	38	44	44	40	47	50	55	57
PF10528	GLEYA domain	\	\	\	Expansion	Expansion	0.680811	0.712178	0.5	0.052731	0.013106	1	1	0	3	3	5	4	2	3	2	4	0	0	0	0	0	3	4	4	1	1	4	4	4
PF00024	PAN domain	\	Expansion	\	\	Expansion	0.606873	0.068704	0.5308	0.595115	0.013106	1	1	1	6	0	0	1	1	2	1	1	3	1	3	2	2	2	2	2	3	2	5	4	5
PF01375	Heat-labile enterotoxin alpha chain	\	\	\	\	Expansion	0.680811	0.712178	0.5308	0.595115	0.013106	0	5	0	0	6	12	14	0	0	0	1	1	2	1	0	2	2	2	2	2	2	4	4	4
PF00023	Ankyrin repeat	\	Expansion	\	Contraction	Expansion	0.874125	0.228491	0.665455	0.511671	0.014545	8	11	4	13	18	29	13	6	23	5	9	13	16	14	15	16	13	11	9	12	11	17	19	22
PF04479	RTA1 like protein	Expansion	Expansion	Contraction	Expansion	Expansion	0.050896	0.051651	0	0.163041	0.017076	7	5	6	29	11	10	10	10	19	20	20	25	11	12	24	26	25	29	26	28	19	27	30	31
PF04909	Amidohydrolase	\	Expansion	Contraction	Expansion	Expansion	0.835363	0.003791	0.004458	0.257405	0.017691	7	7	5	9	6	10	6	5	8	3	4	8	7	7	9	10	11	11	12	12	15	18	20	19
PF00890	FAD binding domain	\	Expansion	\	Expansion	Expansion	0.8192	0.352297	0.57181	0.064352	0.017828	3	7	8	5	4	6	5	3	4	5	5	5	5	5	5	8	9	11	11	11	6	10	15	18
PF13893	RNA recognition motif. (a.k.a. RRM, RBD, or RNP domain)	\	Contraction	\	Expansion	Contraction	0.798282	0.530377	0.558784	0.104245	0.019043	7	5	5	8	3	5	4	5	4	7	5	5	4	4	2	4	5	5	4	6	5	2	1	3
PF00043	Glutathione S-transferase, C-terminal domain	Contraction	Expansion	Contraction	Expansion	Expansion	0.552842	0.352297	0.127737	0.175684	0.024152	10	3	4	11	8	8	11	10	17	2	3	4	5	5	8	7	7	9	10	8	8	12	11	12
PF00190	Cupin	Expansion	Expansion	Contraction	Expansion	Expansion	0.093457	0.11294	0.002672	0.197595	0.024152	2	2	1	7	3	3	5	4	4	7	7	8	5	4	6	7	8	10	10	10	8	11	11	12
PF00753	Metallo-beta-lactamase superfamily	Expansion	Expansion	Contraction	Expansion	Expansion	0.418432	0.050569	0.242122	0.094375	0.024788	5	7	11	8	11	15	8	8	17	5	7	13	11	12	12	14	16	18	18	19	16	22	20	20
PF07143	Hydroxyneurosporene synthase (CrtC)	\	Expansion	Contraction	Expansion	Expansion	0.606873	0.00963	0.023593	0.014917	0.028389	1	0	0	0	0	0	0	0	2	0	0	2	0	0	2	0	5	6	3	6	2	5	5	6
PF13816	Haem-containing dehydratase	Expansion	Expansion	\	Expansion	Expansion	0.055918	0.138458	0.5308	0.078778	0.028389	1	0	0	2	1	1	0	0	2	2	2	1	2	0	4	3	4	4	4	4	3	5	5	5
PF00848	Ring hydroxylating alpha subunit (catalytic domain)	\	Expansion	\	Expansion	Expansion	0.680811	0.138458	0.5308	0.078778	0.028389	0	1	0	4	2	3	2	0	0	1	1	1	1	2	2	3	4	4	4	4	2	5	5	5
PF14498	Glycosyl hydrolase family 65, N-terminal domain	\	\	Contraction	\	Expansion	0.680811	0.712178	0.046204	0.595115	0.028389	1	1	0	2	0	1	1	4	4	3	2	2	1	0	3	3	2	2	2	2	3	5	5	5
CAZY63	GH95	\	Expansion	Contraction	\	Expansion	0.680811	0.138458	0.067879	0.632278	0.028389	2	1	0	2	0	1	1	4	4	3	2	1	2	1	4	4	3	2	3	2	3	5	6	6
CAZY23	GH28	Expansion	Expansion	Contraction	Expansion	Expansion	0.009078	0.014974	2.3e-05	0.094375	0.028692	16	3	2	6	1	1	1	4	6	14	12	13	9	7	14	14	18	17	16	17	18	21	22	22
PF04828	Glutathione-dependent formaldehyde-activating enzyme	Expansion	Expansion	\	Expansion	Expansion	0.159538	0.060435	0.681582	0.33893	0.028692	6	7	8	11	10	13	7	12	23	8	12	16	13	16	16	19	17	15	19	16	17	23	20	22
PF01179	Copper amine oxidase, enzyme domain	Expansion	Expansion	Contraction	Expansion	Expansion	0.298669	0.137666	0.16374	0.218512	0.031207	3	7	2	8	5	7	5	2	4	8	6	8	7	7	10	9	10	10	10	10	8	12	12	13
PF00385	Chromo (CHRromatin Organisation MOdifier) domain	\	Expansion	\	Contraction	Expansion	0.848142	0.421372	0.647831	0.426986	0.031207	11	9	12	6	7	8	10	4	6	6	6	9	17	11	11	15	7	6	8	8	7	12	13	15
PF00884	Sulfatase	Expansion	Expansion	\	\	Expansion	0.333936	0.421372	0.584237	0.752503	0.031207	2	6	3	14	7	8	9	5	9	10	9	4	6	4	6	6	8	9	10	9	9	12	15	15
PF13637	Ankyrin repeats (many copies)	Contraction	\	\	\	Expansion	0.624521	0.877329	0.628544	0.767819	0.031207	4	10	7	10	10	19	14	8	30	9	6	3	13	9	13	15	5	15	10	8	6	12	16	21
PF05426	Alginate lyase	\	\	Contraction	Expansion	Expansion	0.606873	0.63034	0.023593	0.026354	0.037158	0	0	0	1	2	2	0	1	3	4	3	0	0	0	1	0	2	3	3	3	1	3	2	2
SM44	CYP587	\	\	\	Expansion	Expansion	0.606873	0.63034	0.515771	0.026354	0.037158	0	1	0	2	0	0	0	1	0	1	1	2	0	1	1	0	2	2	2	1	0	2	2	2
PF07727	Reverse transcriptase (RNA-dependent DNA polymerase)	\	\	\	Contraction	Expansion	0.606873	0.63034	0.5308	0.07649	0.037158	16	2	0	0	0	10	1	0	0	0	0	2	2	0	3	1	0	0	0	0	0	2	3	1
CAZY152	CBM6	\	\	\	\	Expansion	0.606873	0.63034	0.515771	0.551459	0.037158	1	2	0	1	0	0	0	0	0	0	0	0	1	1	1	1	1	1	3	3	0	3	2	2
PF14420	Clr5 domain	\	Expansion	\	Expansion	Expansion	0.835363	0.072653	0.628544	0.238442	0.038868	7	9	10	10	3	4	5	2	5	2	4	8	10	7	12	11	10	12	17	13	9	13	13	17
PF00005	ABC transporter	Expansion	Expansion	Contraction	Contraction	Expansion	0.54547	0.072685	0.038902	0.167011	0.040193	46	50	37	62	51	56	82	46	63	51	48	78	66	60	70	76	62	63	60	58	62	71	77	80
CAZY16	GH18	\	Expansion	\	Contraction	Expansion	0.904157	0.345894	0.709912	0.60236	0.041549	14	15	13	18	19	24	21	19	33	13	17	20	22	19	19	17	20	18	17	18	17	24	24	26
CAZY137	CE1	Expansion	Expansion	\	\	Expansion	0.621805	0.078377	0.763092	0.887917	0.042532	17	35	21	29	20	24	26	19	36	20	25	27	30	28	32	34	33	35	30	30	34	35	44	45
PF02666	Phosphatidylserine decarboxylase	\	\	\	Expansion	Expansion	0.770567	0.801073	0.545125	0.001698	0.046773	3	2	4	5	9	8	7	5	5	2	3	3	3	2	4	3	7	7	7	7	3	7	6	6
PF00931	NB-ARC domain	Contraction	\	\	Expansion	Expansion	0.47755	0.801073	0.558784	0.104245	0.046773	7	6	2	10	2	3	5	2	19	1	3	2	8	2	6	4	5	3	7	4	1	6	8	13
SM10	CYP62	\	Expansion	Contraction	Contraction	Expansion	0.606873	0.00963	0.067879	0.200553	0.046773	1	0	0	1	0	0	0	0	0	0	0	3	2	2	4	4	2	3	2	4	5	7	6	6
SM25	CYP567	\	Expansion	\	\	Expansion	0.606873	0.068704	0.5308	0.595115	0.046773	3	1	0	1	0	0	0	0	0	0	0	6	2	1	2	1	2	2	2	2	4	6	7	6
PF09286	Pro-kumamolisin, activation domain	Contraction	\	\	\	Expansion	0.47755	0.801073	0.558784	0.664025	0.046773	9	5	3	3	8	9	15	5	9	1	1	5	3	6	2	3	4	4	4	4	4	6	6	7
PF12464	Maltose acetyltransferase	Expansion	\	\	\	Expansion	0.165744	0.801073	0.558784	0.664025	0.046773	1	3	2	3	4	3	3	1	5	3	5	5	4	4	4	5	4	4	3	5	4	6	6	6
PF00775	Dioxygenase	\	Expansion	\	Expansion	Expansion	0.8192	0.011445	0.607414	0.238442	0.047018	5	5	4	6	7	8	5	4	6	4	4	6	6	8	11	9	10	14	15	13	12	14	15	16
SM7	CYP68	Expansion	Expansion	Contraction	\	Expansion	0.112293	6.3e-05	0.180681	0.767819	0.047018	0	7	1	4	1	2	1	0	2	2	2	11	5	8	9	8	8	13	10	11	12	16	14	16
PF14310	Fibronectin type III-like domain	Expansion	Expansion	Contraction	Expansion	Expansion	0.080008	0.039667	0.001625	0.000747	0.050856	10	15	8	18	5	5	8	11	15	16	15	17	15	16	20	23	27	27	26	28	22	27	26	29
PF01968	Hydantoinase/oxoprolinase	Expansion	Expansion	\	Expansion	Expansion	0.214814	0.037579	0.607414	0.010411	0.064725	2	2	3	4	5	4	3	3	5	4	2	8	8	7	8	8	11	11	11	11	7	10	12	12
CAZY3	GH3	Expansion	Expansion	Contraction	Expansion	Expansion	0.11044	0.057902	0.002449	0.097438	0.065533	13	18	10	21	7	8	11	13	17	21	16	22	19	18	24	26	26	30	28	29	24	29	29	32
PF02728	Copper amine oxidase, N3 domain	\	Expansion	\	Expansion	Expansion	0.732973	0.085983	0.558784	0.037352	0.066948	1	4	1	4	4	5	3	1	3	3	3	3	5	3	4	4	8	7	6	7	5	7	7	8
PF00743	Flavin-binding monooxygenase-like	Expansion	Expansion	Contraction	Expansion	Expansion	0.365344	0.032329	0.22765	0.077025	0.073387	4	4	6	15	4	4	11	7	8	6	8	11	11	9	12	13	15	15	15	16	15	17	17	17
PF01328	Peroxidase, family 2	\	Expansion	Contraction	Expansion	Expansion	0.770567	0.000148	5e-06	0.238442	0.0893	4	5	2	4	2	3	1	4	4	1	1	9	5	5	10	11	12	12	11	11	10	12	13	13
PF12296	Hydrophobic surface binding protein A	Expansion	Expansion	\	Expansion	Expansion	0.259084	0.011445	0.628544	0.238442	0.0893	4	7	0	1	9	10	11	1	2	4	4	7	10	10	13	12	11	11	11	11	11	13	12	13
PF02133	Permease for cytosine/purines, uracil, thiamine, allantoin	Expansion	Expansion	\	\	Expansion	0.101414	0.000778	0.681582	0.83485	0.091759	9	7	3	7	7	8	5	4	7	6	5	19	17	13	14	16	16	16	18	16	15	19	21	20
CAZY136	PL22	\	\	Contraction	\	Contraction	0.606873	0.63034	0.023593	0.551459	0.106516	0	0	0	0	0	0	1	0	0	0	0	0	0	0	1	0	0	0	0	1	1	0	0	0
PF07714	Protein tyrosine kinase	\	\	Contraction	\	Contraction	0.606873	0.63034	0.023593	0.551459	0.106516	2	0	2	2	2	1	1	0	0	0	2	0	0	0	0	1	1	0	0	1	1	0	0	0
PF07691	PA14 domain	Expansion	Expansion	Contraction	Expansion	Expansion	0.165744	0.02292	0.001936	0.175684	0.109285	2	2	1	6	1	1	1	3	3	5	3	6	3	4	7	9	7	10	10	11	7	9	10	10
PF00891	O-methyltransferase	Expansion	Expansion	Contraction	Expansion	Expansion	0.393362	0.001262	0.015185	0.352865	0.110216	7	15	8	9	7	14	6	3	12	3	3	18	14	15	20	14	17	18	19	17	19	23	20	25
SM26	CYP5080	\	Expansion	Contraction	\	Expansion	0.606873	0.00963	0.000409	0.632278	0.110761	1	0	0	2	1	1	1	1	1	1	1	4	1	1	2	3	3	3	4	4	1	4	4	5
PF13848	Thioredoxin-like domain	\	Expansion	Expansion	\	Expansion	0.680811	0.138458	0.023831	0.632278	0.110761	2	4	1	2	1	2	2	2	2	1	4	1	4	4	1	1	3	3	4	3	3	5	4	5
CAZY58	GH88	Expansion	\	Contraction	\	Expansion	0.006335	0.765303	0.046204	0.632278	0.110761	0	1	0	1	0	1	1	0	3	4	4	1	1	1	3	2	3	3	3	3	3	4	4	4
SM24	CYP552	\	Expansion	Contraction	\	Expansion	0.606873	0.00963	0.088665	0.664025	0.110761	0	4	1	3	0	0	0	0	0	1	1	4	3	2	6	3	5	4	4	4	2	4	4	3
PF06280	Fn3-like domain (DUF1034)	Expansion	Expansion	Contraction	Expansion	Expansion	0.259084	0.000762	0	0.068499	0.114415	1	9	1	2	6	10	6	4	6	4	4	12	6	4	12	13	12	16	17	18	13	14	16	17
SM4	PKS	Expansion	Expansion	Expansion	Contraction	Expansion	0.538671	0.001132	0.001676	0.122637	0.122119	18	25	9	15	17	26	13	12	21	10	8	33	35	38	29	29	21	28	26	28	25	27	37	39
PF01344	Kelch motif	\	Expansion	\	Contraction	Expansion	0.680811	0.043418	0.57181	0.009422	0.145625	1	4	1	5	1	2	2	2	2	1	1	4	4	7	7	6	2	2	2	3	5	5	6	6
PF14856	Pathogen effector; putative necrosis-inducing factor	Expansion	\	\	Expansion	Expansion	0.165744	0.801073	0.558784	0.02534	0.145625	0	1	9	3	1	2	2	1	2	3	5	5	3	5	3	4	7	6	6	6	3	7	5	8
SM20	CYP505	\	Expansion	\	\	Expansion	0.680811	0.043418	0.558784	0.664025	0.145625	1	4	1	2	1	2	1	2	3	1	1	3	4	5	4	6	3	4	4	4	3	5	6	6
PF01965	DJ-1/PfpI family	\	Expansion	Contraction	\	Expansion	0.732973	0.202868	0.00131	0.691247	0.145625	2	2	2	4	3	5	4	2	7	3	3	5	3	2	6	6	4	6	5	6	2	5	5	5
PF05141	Pyoverdine/dityrosine biosynthesis protein	\	Expansion	\	Contraction	Expansion	0.732973	0.085983	0.57181	0.014777	0.178664	0	1	0	3	3	5	3	1	3	2	1	6	5	5	3	3	3	4	3	3	6	6	6	5
PF14441	OTT_1508-like deaminase	\	Expansion	\	Expansion	Expansion	0.770567	0.259901	0.57181	0.037352	0.178664	1	3	2	3	2	4	5	3	5	5	3	3	5	5	8	4	7	8	9	9	5	6	6	7
PF08531	Alpha-L-rhamnosidase N-terminal domain	Expansion	Expansion	Contraction	Expansion	Expansion	0.006335	0.202868	0.000142	0.104245	0.178664	0	1	0	3	0	0	0	0	1	5	4	0	0	0	3	4	5	5	6	5	5	6	9	9
SM19	CYP620	\	Expansion	\	\	Expansion	0.680811	0.043418	0.558784	0.664025	0.178664	0	0	0	3	3	4	2	3	4	1	1	4	4	2	2	5	2	4	4	4	7	6	7	7
SM5	TS	\	Expansion	\	\	Expansion	0.680811	0.043418	0.558784	0.664025	0.178664	0	2	0	3	0	0	1	2	5	0	1	4	3	4	4	3	4	4	4	3	5	7	6	8
PF13238	AAA domain	\	\	Expansion	Expansion	Contraction	0.680811	0.712178	0.015894	0.052731	0.19352	1	1	2	3	1	1	1	1	2	2	2	2	3	3	1	2	4	2	4	3	3	0	1	1
CAZY185	CBM67	Expansion	Expansion	Contraction	Expansion	Expansion	0.029083	0.259901	0.000409	0.128955	0.209721	1	1	1	4	0	0	1	0	1	6	5	0	1	1	4	5	6	5	6	6	6	7	10	11
CAZY186	AA1	\	Expansion	\	Expansion	Expansion	0.770567	0.02292	0.596095	0.064352	0.238756	6	3	5	6	2	4	3	2	4	3	3	7	7	6	8	8	10	9	9	10	6	11	8	12
PF03328	HpcH/HpaI aldolase/citrate lyase family	Expansion	Expansion	Contraction	\	Expansion	0.214814	0.088225	0.002672	0.73493	0.238756	3	4	2	6	3	4	2	4	7	5	4	7	5	3	9	7	7	8	8	8	5	8	11	11
SM8	CYP570	Expansion	Expansion	\	\	Expansion	0.165744	0.02292	0.596095	0.73493	0.238756	0	2	0	4	2	2	3	2	2	3	3	7	7	6	9	9	7	6	7	11	7	8	8	7
PF05922	Peptidase inhibitor I9	\	Expansion	Contraction	Expansion	Expansion	0.848142	0.421372	0.003514	0.218512	0.290953	2	7	6	12	11	17	13	4	6	8	6	8	6	6	9	7	10	9	11	10	9	11	10	12
PF02469	Fasciclin domain	Expansion	Expansion	\	Expansion	Expansion	0.013355	0.137666	0.607414	0.218512	0.290953	2	3	3	7	1	3	3	3	4	8	8	9	7	8	7	9	10	11	12	11	10	10	11	10
PF12850	Calcineurin-like phosphoesterase superfamily domain	\	Expansion	Expansion	Contraction	Contraction	0.732973	0.202868	0.031749	0.25102	0.32471	2	1	3	4	5	6	2	4	4	2	4	4	5	5	3	4	2	1	3	3	5	3	3	4
CAZY127	PL3	Expansion	Expansion	Contraction	Expansion	Expansion	0.000131	0.024312	0	0.275431	0.356127	0	1	1	7	0	0	0	0	0	12	11	14	4	4	13	14	13	13	12	13	14	14	13	14
PF11905	Domain of unknown function (DUF3425)	Expansion	Expansion	Contraction	Expansion	Expansion	0.046546	0.207402	0.212605	0.275431	0.356127	7	3	1	13	2	4	7	4	14	12	11	10	10	9	12	14	12	14	14	13	14	15	12	18
SecretedP32	M43B	\	Expansion	\	Expansion	Contraction	0.732973	0.085983	0.57181	0.037352	0.374591	0	2	2	2	5	7	7	0	0	2	3	6	5	4	4	8	7	7	7	7	5	4	3	4
PF01636	Phosphotransferase enzyme family	Contraction	Contraction	\	Contraction	Expansion	0.720234	0.238539	0.65684	0.002143	0.392265	19	11	3	17	65	74	46	9	15	13	28	17	21	5	11	14	7	9	8	11	15	15	16	17
PF07993	Male sterility protein	Expansion	Expansion	Expansion	\	Expansion	0.440949	0.24841	0.030442	0.820873	0.392265	14	12	2	11	10	15	8	10	18	11	9	15	19	17	11	13	14	15	14	14	13	13	18	15
PF01083	Cutinase	Expansion	Expansion	Contraction	Expansion	Expansion	0.074577	0.10273	0.010559	0.042264	0.408496	8	18	3	12	2	3	5	4	6	15	14	14	11	12	14	14	20	18	18	18	16	17	16	18
CAZY140	CE4	Expansion	Expansion	\	Expansion	Expansion	0.121041	0.002939	0.681582	0.33893	0.423644	5	12	5	9	3	5	3	4	4	8	9	15	18	15	17	16	18	17	16	17	17	17	17	19
CAZY80	GT1	Expansion	Expansion	Contraction	\	Expansion	0.140491	0.014974	4.1e-05	0.828234	0.437806	7	12	6	14	10	11	9	5	6	10	10	15	11	11	18	19	11	16	16	18	21	19	18	22
PF00026	Eukaryotic aspartyl protease	Contraction	\	Contraction	Expansion	Expansion	0.73464	0.918181	0.018611	0.065937	0.463509	12	20	20	19	25	32	26	17	23	17	16	20	16	16	22	18	22	23	22	22	17	20	20	21
CAZY5	GH5	Expansion	Expansion	Contraction	Expansion	Expansion	0.195864	0.028681	0.001394	0.129243	0.463509	14	13	6	14	9	9	7	8	12	13	13	18	15	15	19	21	21	22	22	22	20	18	22	21
SM3	NRPS	Expansion	Expansion	Contraction	Contraction	Expansion	0.525738	0.165612	0.340184	0.038613	0.475201	10	13	5	21	21	29	20	13	32	15	9	28	21	12	22	22	15	18	16	17	20	20	24	26
PF07428	15-O-acetyltransferase Tri3	\	\	\	Expansion	\	0.606873	0.63034	0.515771	0.026354	0.5	0	0	0	1	0	0	1	0	0	0	0	0	1	1	2	0	2	2	0	2	0	0	0	0
PF07646	Kelch motif	\	\	Contraction	Contraction	\	0.606873	0.63034	0.023593	0.07649	0.5	1	1	0	0	0	0	0	1	0	0	1	0	0	0	0	1	0	0	0	0	0	0	0	0
SM196	CYP663	\	\	Contraction	Contraction	\	0.606873	0.63034	0.023593	0.07649	0.5	0	0	0	0	1	0	0	0	0	0	0	0	0	0	1	0	0	0	0	0	0	0	0	0
SM198	CYP5235	\	\	Contraction	Contraction	\	0.606873	0.63034	0.023593	0.07649	0.5	0	0	0	0	0	1	0	0	0	0	0	0	0	0	1	0	0	0	0	0	0	0	0	0
SecretedP35	S01A	\	\	Contraction	Contraction	\	0.606873	0.63034	0.023593	0.07649	0.5	1	0	0	1	6	12	6	1	2	1	1	0	0	0	0	1	0	0	0	0	0	0	0	0
SM81	CYP58	\	\	Contraction	\	\	0.606873	0.63034	0.023593	0.551459	0.5	0	0	0	1	2	3	1	1	2	1	0	0	0	0	1	0	0	0	0	1	0	0	0	0
PF00001	7 transmembrane receptor (rhodopsin family)	\	\	Contraction	\	Contraction	0.606873	0.63034	0.023593	0.551459	0.5	0	0	0	1	0	0	0	0	0	0	0	0	0	0	1	1	0	1	0	0	0	0	0	0
PF03486	HI0933-like protein	\	\	Contraction	\	\	0.606873	0.63034	0.023593	0.551459	0.5	0	0	0	0	0	0	0	0	0	0	0	0	0	0	1	0	0	0	0	1	0	0	0	0
PF11941	Domain of unknown function (DUF3459)	\	\	Contraction	\	\	0.606873	0.63034	0.023593	0.551459	0.5	0	0	0	0	0	0	0	0	0	0	1	0	0	0	1	0	0	0	1	1	0	0	0	0
PF00187	Chitin recognition protein	\	Expansion	\	\	Contraction	0.798282	0.006915	0.638406	0.781224	0.510369	7	9	1	4	1	1	4	1	7	2	2	7	12	11	11	12	13	10	9	9	9	6	8	11
PF05730	CFEM domain	Expansion	Expansion	\	Expansion	Expansion	0.260049	0.019545	0.733818	0.171212	0.524478	10	20	13	18	11	18	12	14	15	8	15	19	20	25	32	29	27	24	26	27	27	33	22	40
CAZY194	AA9	Expansion	Expansion	\	\	Expansion	0.001327	0.013228	0.763092	0.885847	0.555538	10	24	15	15	1	1	3	5	4	21	28	27	30	31	32	30	31	30	31	29	30	31	30	32
PF13606	Ankyrin repeat	\	\	Contraction	Contraction	\	0.606873	0.63034	0.023593	0.07649	0.571942	0	0	0	0	0	1	0	1	2	0	0	0	0	0	2	0	0	0	0	0	1	2	0	1
PF03902	Gal4-like dimerisation domain	\	\	Contraction	Contraction	\	0.606873	0.63034	0.023593	0.07649	0.571942	0	0	0	0	0	1	0	0	0	1	1	0	0	0	1	0	0	0	0	0	0	0	1	1
PF03732	Retrotransposon gag protein	\	\	Contraction	Contraction	\	0.606873	0.63034	0.023593	0.07649	0.571942	7	0	0	0	1	0	2	0	0	0	0	0	0	0	0	2	0	0	0	0	1	1	1	9
PF05699	hAT family C-terminal dimerisation region	\	\	Contraction	Contraction	\	0.606873	0.63034	0.023593	0.07649	0.571942	0	0	0	0	1	4	22	0	1	0	0	0	0	0	11	2	0	0	0	0	0	0	1	9
PF03538	Salmonella virulence plasmid 28.1kDa A protein	\	\	Contraction	Contraction	\	0.606873	0.63034	0.023593	0.07649	0.571942	0	0	0	0	0	0	0	0	1	0	0	0	0	0	0	1	0	0	0	0	0	0	1	0
PF06742	Protein of unknown function (DUF1214)	\	\	Contraction	Contraction	\	0.606873	0.63034	0.023593	0.07649	0.571942	0	0	0	1	0	2	0	0	1	0	0	1	0	0	1	0	0	0	0	0	0	0	2	1
PF06863	Protein of unknown function (DUF1254)	\	\	Contraction	Contraction	\	0.606873	0.63034	0.023593	0.07649	0.571942	0	0	0	1	0	2	0	0	1	0	0	1	0	0	1	0	0	0	0	0	0	1	2	1
PF02661	Fic/DOC family	\	\	Expansion	\	\	0.606873	0.63034	0.015894	0.551459	0.571942	0	0	0	3	3	2	3	0	1	2	2	3	3	3	2	2	1	0	2	1	1	1	1	1
SM62	CYP643	\	\	Contraction	\	\	0.606873	0.63034	0.023593	0.551459	0.571942	1	0	0	3	0	0	0	0	0	0	0	3	0	0	2	1	0	1	0	1	0	1	1	1
SM83	CYP655	\	\	Contraction	\	\	0.606873	0.63034	0.023593	0.551459	0.571942	0	0	0	0	0	0	1	1	3	0	0	0	0	0	1	0	0	1	0	0	0	0	1	1
PF13650	Aspartyl protease	\	\	Contraction	\	\	0.606873	0.63034	0.023593	0.551459	0.571942	2	1	0	0	1	0	0	0	1	0	0	0	0	0	0	2	0	1	1	2	0	3	1	6
PF06464	DMAP1-binding Domain	\	\	Contraction	\	\	0.606873	0.63034	0.023593	0.551459	0.571942	0	1	1	0	0	0	0	1	1	0	0	0	0	0	1	1	0	1	0	1	0	1	0	0
PF13894	C2H2-type zinc finger	\	\	Contraction	\	\	0.606873	0.63034	0.023593	0.551459	0.571942	1	0	3	2	0	0	2	0	1	0	0	1	0	0	1	0	1	2	1	3	0	0	1	1
PF01791	DeoC/LacD family aldolase	\	\	Contraction	\	\	0.606873	0.63034	0.023593	0.551459	0.571942	0	0	1	0	1	2	0	0	2	0	0	0	0	0	0	1	1	0	0	0	0	1	2	2
PF06500	Alpha/beta hydrolase of unknown function (DUF1100)	\	\	Contraction	\	\	0.606873	0.63034	0.023593	0.551459	0.571942	0	0	1	0	0	2	1	0	0	1	0	1	0	0	2	1	2	1	1	1	1	0	2	2
PF11807	Domain of unknown function (DUF3328)	Expansion	Expansion	\	Contraction	Expansion	0.511699	1e-06	0.754101	0.668951	0.575292	20	14	7	5	20	14	25	9	17	6	6	42	21	34	25	21	22	28	29	32	42	35	31	35
SM2	HYBRID	\	\	Expansion	\	\	0.680811	0.712178	0.000624	0.595115	0.628751	0	5	0	1	1	4	3	2	2	1	1	0	4	4	0	1	1	2	2	2	3	0	6	4
CAZY27	GH32	\	\	Expansion	\	\	0.680811	0.712178	0.015894	0.595115	0.628751	1	4	2	6	2	1	1	0	1	3	4	0	3	3	1	1	2	3	3	3	3	2	2	3
PF12417	Zinc finger protein	\	Expansion	Expansion	\	\	0.606873	0.068704	0.015894	0.595115	0.628751	0	0	2	0	2	2	0	2	4	0	1	3	3	3	0	1	2	3	2	4	0	2	2	2
PF13587	N-terminal domain of DJ-1_PfpI family	\	Expansion	Contraction	\	\	0.606873	0.068704	0.046204	0.595115	0.628751	1	1	1	1	1	2	1	1	3	0	1	2	1	1	4	4	1	3	2	3	1	2	2	2
PF13229	Right handed beta helix region	Expansion	\	Contraction	Contraction	\	0.006335	0.765303	0.000409	0.200553	0.67394	0	0	1	3	1	1	1	1	1	5	4	4	1	0	4	4	2	3	2	3	3	3	3	3
PF13745	HxxPF-repeated domain	\	\	Expansion	Contraction	\	0.732973	0.765303	0.031749	0.200553	0.67394	2	6	0	1	1	6	6	4	11	3	1	10	8	5	2	2	2	2	2	3	3	1	6	4
PF00251	Glycosyl hydrolases family 32 N-terminal domain	\	\	Expansion	\	\	0.732973	0.765303	0.015894	0.632278	0.67394	1	4	3	6	2	1	1	0	1	3	3	0	3	3	1	1	2	4	3	3	3	2	3	3
SM22	CYP548	\	Expansion	\	Contraction	\	0.680811	0.043418	0.558784	0.000467	0.710169	2	1	1	2	4	2	1	1	2	1	1	5	4	1	4	3	1	1	1	1	4	4	4	4
PF00433	Protein kinase C terminal domain	\	\	\	Contraction	\	0.770567	0.801073	0.558784	0.009422	0.710169	3	4	5	4	4	5	4	5	5	3	4	4	1	4	4	4	1	2	2	3	4	5	4	4
PF11578	Protein of unknown function (DUF3237)	\	Expansion	\	Contraction	\	0.732973	0.202868	0.57181	0.009422	0.710169	2	4	2	6	1	2	1	2	4	1	1	6	4	5	6	6	1	3	2	2	3	4	5	5
CAZY1	GH1	\	Expansion	Contraction	\	\	0.732973	0.202868	0.046204	0.664025	0.710169	3	2	2	3	3	3	1	2	2	4	2	1	1	1	3	4	4	4	4	4	4	6	4	5
SecretedP25	M28A	Expansion	Expansion	\	\	\	0.029083	0.259901	0.57181	0.691247	0.739456	1	4	1	2	2	2	3	2	1	3	6	2	5	5	4	6	5	5	4	5	4	5	6	6
CAZY143	CE8	Expansion	Expansion	Contraction	\	\	0.165744	0.259901	4.4e-05	0.714679	0.739456	5	1	2	3	0	0	0	0	2	4	4	7	3	3	7	8	9	5	5	5	5	4	5	5
PF04488	Glycosyltransferase sugar-binding region containing DXD motif	\	\	\	Contraction	\	0.8192	0.8443	0.57181	0.014777	0.763338	4	10	4	5	7	8	8	8	8	2	4	4	8	5	7	4	3	3	4	3	8	6	5	6
PF13602	Zinc-binding dehydrogenase	Expansion	\	Contraction	Expansion	\	0.259084	0.8443	4.4e-05	0.152792	0.763338	3	3	2	4	6	7	6	6	9	8	6	6	3	3	6	7	7	7	6	8	5	7	6	8
PF14683	Polysaccharide lyase family 4, domain III	Expansion	Expansion	Contraction	\	\	0.006335	0.011533	4.4e-05	0.714679	0.763338	0	1	1	3	0	0	0	0	0	4	3	6	3	3	6	7	6	6	6	6	7	6	7	7
SM1	DMAT	\	Expansion	Contraction	\	\	0.680811	0.000747	0.146104	0.714679	0.763338	1	3	1	0	4	6	0	0	1	0	0	8	5	6	11	11	6	6	6	7	6	6	7	8
PF05630	Necrosis inducing protein (NPP1)	Expansion	Expansion	\	Expansion	\	0.093457	0.352297	0.584237	1.3e-05	0.782988	2	5	1	4	2	3	2	0	3	8	9	5	7	5	5	6	16	12	14	12	7	6	10	10
PF00326	Prolyl oligopeptidase family	\	Expansion	Expansion	\	\	0.798282	0.088225	0.009978	0.73493	0.782988	3	6	4	9	6	5	7	5	6	3	4	6	10	10	8	8	7	7	7	8	8	5	9	9
PF00975	Thioesterase domain	\	Expansion	\	\	\	0.798282	0.037579	0.596095	0.752503	0.799307	5	6	1	5	7	10	3	3	4	4	2	5	7	7	7	6	8	9	8	10	9	8	9	9
CAZY99	GT32	\	Expansion	\	Contraction	\	0.835363	0.389288	0.607414	0.004091	0.812985	5	10	4	6	9	10	8	11	13	3	4	8	10	6	9	7	4	5	5	5	11	10	9	10
PF00378	Enoyl-CoA hydratase/isomerase family	Expansion	Expansion	Contraction	Expansion	\	0.479658	0.284861	6.8e-05	0.352865	0.867697	12	8	7	17	14	20	15	12	18	13	12	18	12	13	18	20	17	19	18	19	15	16	15	18
CAZY126	PL1	Expansion	Expansion	Contraction	\	\	8e-06	0.050569	0	0.828234	0.867697	4	2	1	9	0	0	0	0	0	16	17	16	7	7	16	16	14	15	15	14	18	15	18	18
PF03169	OPT oligopeptide transporter protein	\	Expansion	\	Contraction	\	0.890118	0.009125	0.709912	0.60236	0.883578	12	12	11	11	17	18	21	12	15	8	8	30	20	17	19	21	20	20	19	19	22	20	21	21

## Sheet: TableE
Table E. OrthoMCL protein families being specifically conserved in Colletotrichum among compared genomes
Family ID	Reference Genome for Annotation	Reference Gene ID	GenBank Accession	Annotation
Family8413	C. fructicola Nara_gc5	Nara_gc5|00047	XP_007272516.1	hypothetical protein CGGC5_15107
Family9784	C. fructicola Nara_gc5	Nara_gc5|00246	XP_007272715.1	cap22 protein
Family9701	C. fructicola Nara_gc5	Nara_gc5|00267	XP_007272736.1	hypothetical protein CGGC5_2691
Family9474	C. fructicola Nara_gc5	Nara_gc5|00404	XP_007272873.1	hypothetical protein CGGC5_15240
Family9535	C. fructicola Nara_gc5	Nara_gc5|00507	XP_007272976.1	protamine p1
Family9477	C. fructicola Nara_gc5	Nara_gc5|00552	XP_007273021.1	hypothetical protein CGGC5_2828
Family9734	C. fructicola Nara_gc5	Nara_gc5|00650	XP_007273119.1	hypothetical protein CGGC5_15370
Family7792	C. fructicola Nara_gc5	Nara_gc5|00672	XP_007273141.1	hypothetical protein CGGC5_15392
Family9536	C. fructicola Nara_gc5	Nara_gc5|00730	XP_007273199.1	hypothetical protein CGGC5_2934
Family9780	C. fructicola Nara_gc5	Nara_gc5|00996	XP_007273465.1	forkhead domain-containing protein
Family9599	C. fructicola Nara_gc5	Nara_gc5|01041	XP_007273510.1	C6 transcription factor
Family9628	C. fructicola Nara_gc5	Nara_gc5|01089	XP_007273558.1	amino acid permease
Family7369	C. fructicola Nara_gc5	Nara_gc5|01141	XP_007273610.1	heterokaryon incompatibility protein
Family9441	C. fructicola Nara_gc5	Nara_gc5|01147	XP_007273616.1	hypothetical protein CGGC5_3308
Family9611	C. fructicola Nara_gc5	Nara_gc5|01153	XP_007273622.1	hypothetical protein CGGC5_3314
Family9610	C. fructicola Nara_gc5	Nara_gc5|01154	XP_007273623.1	hypothetical protein CGGC5_3315
Family6160	C. fructicola Nara_gc5	Nara_gc5|01273	XP_007273742.1	hypothetical protein CGGC5_3410
Family9591	C. fructicola Nara_gc5	Nara_gc5|01309	XP_007273778.1	hypothetical protein CGGC5_3446
Family9552	C. fructicola Nara_gc5	Nara_gc5|01324	XP_007273793.1	hypothetical protein CGGC5_3461
Family9749	C. fructicola Nara_gc5	Nara_gc5|01386	XP_007273855.1	fha domain protein
Family9444	C. fructicola Nara_gc5	Nara_gc5|01407	XP_007273876.1	hypothetical protein CGGC5_3508
Family9289	C. fructicola Nara_gc5	Nara_gc5|01446	XP_007273915.1	hypothetical protein CGGC5_3547
Family9508	C. fructicola Nara_gc5	Nara_gc5|01468	XP_007273937.1	caffeine resistance protein 5
Family9675	C. fructicola Nara_gc5	Nara_gc5|01634	XP_007274103.1	hypothetical protein CGGC5_3736
Family9454	C. fructicola Nara_gc5	Nara_gc5|01875	XP_007274344.1	amino acid transporter
Family9459	C. fructicola Nara_gc5	Nara_gc5|01922	XP_007274391.1	hypothetical protein CGGC5_3887
Family9436	C. fructicola Nara_gc5	Nara_gc5|02117	XP_007274586.1	DNA-directed RNA polymerase i subunit
Family9800	C. fructicola Nara_gc5	Nara_gc5|02133	XP_007274602.1	deuterolysin metalloprotease
Family8374	C. fructicola Nara_gc5	Nara_gc5|02244	XP_007274713.1	hypothetical protein CGGC5_4191
Family285	C. fructicola Nara_gc5	Nara_gc5|02297	XP_007274766.1	hypothetical protein CGGC5_4244
Family8583	C. fructicola Nara_gc5	Nara_gc5|02311	XP_007274780.1	cyclopentanone -monooxygenase
Family9714	C. fructicola Nara_gc5	Nara_gc5|02358	XP_007274827.1	serine threonine protein kinase
Family9640	C. fructicola Nara_gc5	Nara_gc5|02481	XP_007274950.1	hypothetical protein CGGC5_4428
Family9658	C. fructicola Nara_gc5	Nara_gc5|02486	XP_007274955.1	short chain dehydrogenase
Family9443	C. fructicola Nara_gc5	Nara_gc5|02524	XP_007274993.1	pre-mRNA-splicing factor cwc23
Family9679	C. fructicola Nara_gc5	Nara_gc5|02873	XP_007275342.1	hypothetical protein CGGC5_4692
Family9102	C. fructicola Nara_gc5	Nara_gc5|02883	XP_007275352.1	hypothetical protein CGGC5_4702
Family9747	C. fructicola Nara_gc5	Nara_gc5|02938	XP_007275407.1	protein tyrosine phosphatase
Family8604	C. fructicola Nara_gc5	Nara_gc5|03098	XP_007275567.1	hypothetical protein CGGC5_554
Family9735	C. fructicola Nara_gc5	Nara_gc5|03164	XP_007275633.1	DNA transposase
Family9837	C. fructicola Nara_gc5	Nara_gc5|03252	XP_007275721.1	cell wall protein, putative
Family9596	C. fructicola Nara_gc5	Nara_gc5|03344	XP_007275813.1	hypothetical protein CGGC5_5091
Family9129	C. fructicola Nara_gc5	Nara_gc5|03345	XP_007275814.1	chromo domain-containing protein
Family9792	C. fructicola Nara_gc5	Nara_gc5|03350	XP_007275819.1	hypothetical protein CGGC5_5097
Family9654	C. fructicola Nara_gc5	Nara_gc5|03373	XP_007275842.1	prefoldin subunit
Family9797	C. fructicola Nara_gc5	Nara_gc5|03457	XP_007275926.1	hypothetical protein CGGC5_5204
Family9068	C. fructicola Nara_gc5	Nara_gc5|03536	XP_007276005.1	hypothetical protein CGGC5_5283
Family9455	C. fructicola Nara_gc5	Nara_gc5|03554	XP_007276023.1	hypothetical protein CGGC5_5301
Family9104	C. fructicola Nara_gc5	Nara_gc5|03564	XP_007276033.1	hypothetical protein CGGC5_5311
Family9574	C. fructicola Nara_gc5	Nara_gc5|03639	XP_007276108.1	hypothetical protein CGGC5_5347
Family9604	C. fructicola Nara_gc5	Nara_gc5|03643	XP_007276112.1	hypothetical protein CGGC5_5351
Family5682	C. fructicola Nara_gc5	Nara_gc5|03684	XP_007276153.1	fungal specific transcription factor, partial
Family9463	C. fructicola Nara_gc5	Nara_gc5|03718	XP_007276187.1	myb-like dna-binding domain protein
Family9630	C. fructicola Nara_gc5	Nara_gc5|03732	XP_007276201.1	hypothetical protein CGGC5_5440
Family9442	C. fructicola Nara_gc5	Nara_gc5|03743	XP_007276212.1	hypothetical protein CGGC5_5451
Family7699	C. fructicola Nara_gc5	Nara_gc5|03798	XP_007276267.1	copper radical oxidase
Family9248	C. fructicola Nara_gc5	Nara_gc5|03859	XP_007276328.1	rRNA-processing protein efg1, partial
Family9520	C. fructicola Nara_gc5	Nara_gc5|03956	XP_007276425.1	hypothetical protein CGGC5_5661
Family9685	C. fructicola Nara_gc5	Nara_gc5|04040	XP_007276509.1	hypothetical protein CGGC5_5710
Family9645	C. fructicola Nara_gc5	Nara_gc5|04095	XP_007276564.1	integral membrane protein, GPCR
Family9660	C. fructicola Nara_gc5	Nara_gc5|04098	XP_007276567.1	hypothetical protein CGGC5_5768
Family9794	C. fructicola Nara_gc5	Nara_gc5|04283	XP_007276752.1	l-fucose mutarotase
Family9499	C. fructicola Nara_gc5	Nara_gc5|04364	XP_007276833.1	isoflavone reductase family protein
Family9671	C. fructicola Nara_gc5	Nara_gc5|04493	XP_007276962.1	integral membrane protein
Family9563	C. fructicola Nara_gc5	Nara_gc5|04530	XP_007276999.1	C6 transcription factor
Family9263	C. fructicola Nara_gc5	Nara_gc5|04588	XP_007277057.1	integral membrane protein, GPCR
Family7853	C. fructicola Nara_gc5	Nara_gc5|04608	XP_007277077.1	hypothetical protein CGGC5_6231
Family9609	C. fructicola Nara_gc5	Nara_gc5|04638	XP_007277107.1	sphingosine n-acyltransferase lac1
Family9724	C. fructicola Nara_gc5	Nara_gc5|04649	XP_007277118.1	integral membrane protein
Family9693	C. fructicola Nara_gc5	Nara_gc5|04716	XP_007277185.1	gpi-anchored cell wall beta-endoglucanase
Family8647	C. fructicola Nara_gc5	Nara_gc5|04776	XP_007277245.1	hypothetical protein CGGC5_6400
Family9664	C. fructicola Nara_gc5	Nara_gc5|04790	XP_007277259.1	cytochrome p450
Family9768	C. fructicola Nara_gc5	Nara_gc5|04795	XP_007277264.1	glycosyltransferase family 28 domain-containing protein
Family9622	C. fructicola Nara_gc5	Nara_gc5|04825	XP_007277294.1	CFEM domain protein
Family9567	C. fructicola Nara_gc5	Nara_gc5|04870	XP_007277339.1	hypothetical protein CGGC5_6491
Family9526	C. fructicola Nara_gc5	Nara_gc5|04953	XP_007277422.1	hypothetical protein CGGC5_6574
Family9763	C. fructicola Nara_gc5	Nara_gc5|05061	XP_007277530.1	hypothetical protein CGGC5_6681
Family9605	C. fructicola Nara_gc5	Nara_gc5|05226	XP_007277695.1	hypothetical protein CGGC5_6846
Family9793	C. fructicola Nara_gc5	Nara_gc5|05241	XP_007277710.1	integral membrane protein
Family9564	C. fructicola Nara_gc5	Nara_gc5|05249	XP_007277718.1	hypothetical protein CGGC5_6869
Family9737	C. fructicola Nara_gc5	Nara_gc5|05268	XP_007277737.1	C6 zinc finger domain-containing protein
Family9636	C. fructicola Nara_gc5	Nara_gc5|05269	XP_007277738.1	hypothetical protein CGGC5_6889
Family9754	C. fructicola Nara_gc5	Nara_gc5|05281	XP_007277750.1	hypothetical protein CGGC5_6901
Family9663	C. fructicola Nara_gc5	Nara_gc5|05325	XP_007277794.1	succinate-semialdehyde dehydrogenase
Family9545	C. fructicola Nara_gc5	Nara_gc5|05416	XP_007277885.1	hypothetical protein CGGC5_743
Family9291	C. fructicola Nara_gc5	Nara_gc5|05417	XP_007277886.1	nucleotide-sugar transporter
Family9457	C. fructicola Nara_gc5	Nara_gc5|05421	XP_007277890.1	integral membrane protein, GPCR
Family9738	C. fructicola Nara_gc5	Nara_gc5|05445	XP_007277914.1	hypothetical protein CGGC5_6953
Family9562	C. fructicola Nara_gc5	Nara_gc5|05468	XP_007277937.1	hypothetical protein CGGC5_6976
Family9572	C. fructicola Nara_gc5	Nara_gc5|05560	XP_007278029.1	2og-fe oxygenase superfamily protein, partial
Family9241	C. fructicola Nara_gc5	Nara_gc5|05570	XP_007278039.1	UbiD family decarboxylase
Family9528	C. fructicola Nara_gc5	Nara_gc5|05571	XP_007278040.1	hypothetical protein CGGC5_7079
Family9765	C. fructicola Nara_gc5	Nara_gc5|05695	XP_007278164.1	hypothetical protein CGGC5_776
Family9537	C. fructicola Nara_gc5	Nara_gc5|05757	XP_007278226.1	ligninase h2 precursor
Family9594	C. fructicola Nara_gc5	Nara_gc5|05804	XP_007278273.1	hypothetical protein CGGC5_7276
Family9162	C. fructicola Nara_gc5	Nara_gc5|05831	XP_007278300.1	modin
Family9644	C. fructicola Nara_gc5	Nara_gc5|05908	XP_007278377.1	set domain-containing protein 5
Family9579	C. fructicola Nara_gc5	Nara_gc5|05935	XP_007278404.1	hypothetical protein CGGC5_7367
Family9718	C. fructicola Nara_gc5	Nara_gc5|05981	XP_007278450.1	antigenic cell wall
Family9618	C. fructicola Nara_gc5	Nara_gc5|06027	XP_007278496.1	hypothetical protein CGGC5_7460
Family9687	C. fructicola Nara_gc5	Nara_gc5|06051	XP_007278520.1	nitrogen assimilation transcription factor nira, partial
Family9652	C. fructicola Nara_gc5	Nara_gc5|06096	XP_007278565.1	hypothetical protein CGGC5_7529
Family9746	C. fructicola Nara_gc5	Nara_gc5|06223	XP_007278692.1	hypothetical protein CGGC5_7657
Family8594	C. fructicola Nara_gc5	Nara_gc5|06263	XP_007278732.1	MFS monocarboxylate transporter
Family9719	C. fructicola Nara_gc5	Nara_gc5|06417	XP_007278886.1	hypothetical protein CGGC5_7853
Family9471	C. fructicola Nara_gc5	Nara_gc5|06559	XP_007279028.1	cytochrome p450
Family9480	C. fructicola Nara_gc5	Nara_gc5|06650	XP_007279119.1	1-aminocyclopropane-1-carboxylate synthase-like protein
Family9221	C. fructicola Nara_gc5	Nara_gc5|06757	XP_007279226.1	hypothetical protein CGGC5_8168
Family9487	C. fructicola Nara_gc5	Nara_gc5|06773	XP_007279242.1	aspartic proteinase
Family9757	C. fructicola Nara_gc5	Nara_gc5|06860	XP_007279329.1	hypothetical protein CGGC5_8271
Family9607	C. fructicola Nara_gc5	Nara_gc5|06881	XP_007279350.1	baculoviral iap repeat-containing protein 3
Family9631	C. fructicola Nara_gc5	Nara_gc5|07005	XP_007279474.1	conserved glutamic acid-rich protein
Family9542	C. fructicola Nara_gc5	Nara_gc5|07064	XP_007279533.1	hypothetical protein CGGC5_8464
Family9581	C. fructicola Nara_gc5	Nara_gc5|07071	XP_007279540.1	c-4 methylsterol oxidase
Family9115	C. fructicola Nara_gc5	Nara_gc5|07118	XP_007279587.1	hypothetical protein CGGC5_8518
Family9742	C. fructicola Nara_gc5	Nara_gc5|07120	XP_007279589.1	hypothetical protein CGGC5_8520
Family9445	C. fructicola Nara_gc5	Nara_gc5|07137	XP_007279606.1	hypothetical protein CGGC5_8537
Family9716	C. fructicola Nara_gc5	Nara_gc5|07173	XP_007279642.1	helix-loop-helix dna-binding domain containing protein
Family9717	C. fructicola Nara_gc5	Nara_gc5|07236	XP_007279705.1	hypothetical protein CGGC5_898
Family9578	C. fructicola Nara_gc5	Nara_gc5|07244	XP_007279713.1	hypothetical protein CGGC5_8618
Family9713	C. fructicola Nara_gc5	Nara_gc5|07325	XP_007279794.1	uridine permease
Family9059	C. fructicola Nara_gc5	Nara_gc5|07326	XP_007279795.1	ochratoxin a non-ribosomal peptide synthetase
Family9647	C. fructicola Nara_gc5	Nara_gc5|07385	XP_007279854.1	hypothetical protein CGGC5_907
Family9502	C. fructicola Nara_gc5	Nara_gc5|07496	XP_007279965.1	hypothetical protein CGGC5_8830
Family9729	C. fructicola Nara_gc5	Nara_gc5|07598	XP_007280067.1	hypothetical protein CGGC5_974
Family9588	C. fructicola Nara_gc5	Nara_gc5|07682	XP_007280151.1	hypothetical protein CGGC5_8965
Family8605	C. fructicola Nara_gc5	Nara_gc5|07690	XP_007280159.1	hypothetical protein CGGC5_8973
Family9740	C. fructicola Nara_gc5	Nara_gc5|07741	XP_007280210.1	NmrA-like family protein
Family9670	C. fructicola Nara_gc5	Nara_gc5|07752	XP_007280221.1	hypothetical protein CGGC5_9036
Family9633	C. fructicola Nara_gc5	Nara_gc5|07810	XP_007280279.1	cytochrome p450
Family4814	C. fructicola Nara_gc5	Nara_gc5|07848	XP_007280317.1	major facilitator superfamily transporter
Family9708	C. fructicola Nara_gc5	Nara_gc5|08029	XP_007280498.1	hypothetical protein CGGC5_9295
Family9677	C. fructicola Nara_gc5	Nara_gc5|08050	XP_007280519.1	phytanoyl- dioxygenase
Family9483	C. fructicola Nara_gc5	Nara_gc5|08079	XP_007280548.1	hypothetical protein CGGC5_9346
Family9498	C. fructicola Nara_gc5	Nara_gc5|08332	XP_007280801.1	hypothetical protein CGGC5_1041
Family9495	C. fructicola Nara_gc5	Nara_gc5|08344	XP_007280813.1	tat pathway signal sequence
Family9570	C. fructicola Nara_gc5	Nara_gc5|08392	XP_007280861.1	hypothetical protein CGGC5_9609
Family9476	C. fructicola Nara_gc5	Nara_gc5|08497	XP_007280966.1	hypothetical protein CGGC5_9714
Family9777	C. fructicola Nara_gc5	Nara_gc5|08691	XP_007281160.1	cell surface protein
Family9613	C. fructicola Nara_gc5	Nara_gc5|08704	XP_007281173.1	integral membrane protein
Family7985	C. fructicola Nara_gc5	Nara_gc5|08718	XP_007281187.1	hemagglutinin hemolysin-related protein, partial
Family9653	C. fructicola Nara_gc5	Nara_gc5|08719	XP_007281188.1	hypothetical protein CGGC5_9853
Family9688	C. fructicola Nara_gc5	Nara_gc5|08736	XP_007281205.1	hypothetical protein CGGC5_9870
Family9798	C. fructicola Nara_gc5	Nara_gc5|08846	XP_007281315.1	hypothetical protein CGGC5_9949
Family9694	C. fructicola Nara_gc5	Nara_gc5|08915	XP_007281384.1	hypothetical protein CGGC5_10015
Family9750	C. fructicola Nara_gc5	Nara_gc5|08964	XP_007281433.1	hypothetical protein CGGC5_10066
Family9052	C. fructicola Nara_gc5	Nara_gc5|08999	XP_007281468.1	hypothetical protein CGGC5_10088
Family9482	C. fructicola Nara_gc5	Nara_gc5|09082	XP_007281551.1	hypothetical protein CGGC5_10171, partial
Family9741	C. fructicola Nara_gc5	Nara_gc5|09131	XP_007281600.1	hypothetical protein CGGC5_10220
Family9547	C. fructicola Nara_gc5	Nara_gc5|09232	XP_007281701.1	hypothetical protein CGGC5_10322
Family9136	C. fructicola Nara_gc5	Nara_gc5|09280	XP_007281749.1	alpha beta hydrolase
Family9593	C. fructicola Nara_gc5	Nara_gc5|09382	XP_007281851.1	glycoside hydrolase family 16 protein
Family9736	C. fructicola Nara_gc5	Nara_gc5|09433	XP_007281902.1	hypothetical protein CGGC5_1220
Family9453	C. fructicola Nara_gc5	Nara_gc5|09434	XP_007281903.1	integral membrane protein
Family9435	C. fructicola Nara_gc5	Nara_gc5|09455	XP_007281924.1	fatty-acid amide hydrolase
Family9510	C. fructicola Nara_gc5	Nara_gc5|09510	XP_007281979.1	hypothetical protein CGGC5_10533
Family9657	C. fructicola Nara_gc5	Nara_gc5|09531	XP_007282000.1	hypothetical protein CGGC5_10554
Family9726	C. fructicola Nara_gc5	Nara_gc5|09625	XP_007282094.1	hypothetical protein CGGC5_10607
Family9692	C. fructicola Nara_gc5	Nara_gc5|09627	XP_007282096.1	ankyrin-like protein
Family9662	C. fructicola Nara_gc5	Nara_gc5|09666	XP_007282135.1	hypothetical protein CGGC5_10648
Family9521	C. fructicola Nara_gc5	Nara_gc5|09671	XP_007282140.1	hypothetical protein CGGC5_10653
Family9707	C. fructicola Nara_gc5	Nara_gc5|09673	XP_007282142.1	hypothetical protein CGGC5_10655
Family9173	C. fructicola Nara_gc5	Nara_gc5|09699	XP_007282168.1	DNA-binding protein
Family9668	C. fructicola Nara_gc5	Nara_gc5|09750	XP_007282219.1	hypothetical protein CGGC5_1301
Family9643	C. fructicola Nara_gc5	Nara_gc5|09752	XP_007282221.1	aspartic-type endopeptidase
Family9440	C. fructicola Nara_gc5	Nara_gc5|09812	XP_007282281.1	nuclear pore protein-like protein
Family9531	C. fructicola Nara_gc5	Nara_gc5|09956	XP_007282425.1	hypothetical protein CGGC5_10880
Family9648	C. fructicola Nara_gc5	Nara_gc5|10012	XP_007282481.1	hypothetical protein CGGC5_10936
Family9464	C. fructicola Nara_gc5	Nara_gc5|10016	XP_007282485.1	hypothetical protein CGGC5_10940
Family9466	C. fructicola Nara_gc5	Nara_gc5|10038	XP_007282507.1	hypothetical protein CGGC5_10962
Family9504	C. fructicola Nara_gc5	Nara_gc5|10072	XP_007282541.1	aspartokinase
Family9507	C. fructicola Nara_gc5	Nara_gc5|10082	XP_007282551.1	hypothetical protein CGGC5_1346
Family9602	C. fructicola Nara_gc5	Nara_gc5|10163	XP_007282632.1	hypothetical protein CGGC5_11042
Family9580	C. fructicola Nara_gc5	Nara_gc5|10202	XP_007282671.1	hypothetical protein CGGC5_11081
Family7464	C. fructicola Nara_gc5	Nara_gc5|10220	XP_007282689.1	integral membrane protein
Family9527	C. fructicola Nara_gc5	Nara_gc5|10310	XP_007282779.1	ww domain-containing protein
Family9555	C. fructicola Nara_gc5	Nara_gc5|10354	XP_007282823.1	hypothetical protein CGGC5_11207
Family9709	C. fructicola Nara_gc5	Nara_gc5|10356	XP_007282825.1	hypothetical protein CGGC5_11209
Family9209	C. fructicola Nara_gc5	Nara_gc5|10432	XP_007282901.1	hypothetical protein CGGC5_11264
Family9722	C. fructicola Nara_gc5	Nara_gc5|10447	XP_007282916.1	hypothetical protein CGGC5_11279
Family9745	C. fructicola Nara_gc5	Nara_gc5|10484	XP_007282953.1	hypothetical protein CGGC5_1457
Family9595	C. fructicola Nara_gc5	Nara_gc5|10499	XP_007282968.1	hypothetical protein CGGC5_11298, partial
Family7099	C. fructicola Nara_gc5	Nara_gc5|10583	XP_007283052.1	leukotriene a4 hydrolase
Family9744	C. fructicola Nara_gc5	Nara_gc5|10600	XP_007283069.1	nuclease s1
Family9635	C. fructicola Nara_gc5	Nara_gc5|10684	XP_007283153.1	alcohol dehydrogenase, propanol-preferring
Family9700	C. fructicola Nara_gc5	Nara_gc5|10740	XP_007283209.1	trichothecene 3-o-acetyltransferase
Family9597	C. fructicola Nara_gc5	Nara_gc5|10762	XP_007283231.1	hypothetical protein CGGC5_11496
Family9639	C. fructicola Nara_gc5	Nara_gc5|10836	XP_007283305.1	methyltransferase domain-containing protein
Family9786	C. fructicola Nara_gc5	Nara_gc5|10874	XP_007283343.1	hypothetical protein CGGC5_1549
Family9490	C. fructicola Nara_gc5	Nara_gc5|10899	XP_007283368.1	CFEM domain-containing protein
Family9766	C. fructicola Nara_gc5	Nara_gc5|10910	XP_007283379.1	major facilitator superfamily transporter
Family8270	C. fructicola Nara_gc5	Nara_gc5|10976	XP_007283445.1	MFS multidrug transporter
Family9764	C. fructicola Nara_gc5	Nara_gc5|10977	XP_007283446.1	hypothetical protein CGGC5_11650
Family9524	C. fructicola Nara_gc5	Nara_gc5|11013	XP_007283482.1	nitric oxide synthase
Family9725	C. fructicola Nara_gc5	Nara_gc5|11152	XP_007283621.1	hypothetical protein CGGC5_1622
Family9680	C. fructicola Nara_gc5	Nara_gc5|11230	XP_007283699.1	hypothetical protein CGGC5_11875
Family9514	C. fructicola Nara_gc5	Nara_gc5|11249	XP_007283718.1	lysR family regulatory protein
Family9515	C. fructicola Nara_gc5	Nara_gc5|11250	XP_007283719.1	alpha-ketoglutarate-dependent -dichlorophenoxyacetate
Family9788	C. fructicola Nara_gc5	Nara_gc5|11345	XP_007283814.1	C6 finger domain-containing protein
Family9549	C. fructicola Nara_gc5	Nara_gc5|11529	XP_007283998.1	C6 zinc finger domain-containing protein
Family9712	C. fructicola Nara_gc5	Nara_gc5|11642	XP_007284111.1	epoxide hydrolase, putative
Family9583	C. fructicola Nara_gc5	Nara_gc5|11648	XP_007284117.1	thermoresistant gluconokinase
Family9775	C. fructicola Nara_gc5	Nara_gc5|11676	XP_007284145.1	hypothetical protein CGGC5_12240
Family9698	C. fructicola Nara_gc5	Nara_gc5|11715	XP_007284184.1	hypothetical protein CGGC5_12279
Family9779	C. fructicola Nara_gc5	Nara_gc5|11737	XP_007284206.1	hypothetical protein CGGC5_12301
Family9467	C. fructicola Nara_gc5	Nara_gc5|11781	XP_007284250.1	cytochrome p450
Family9697	C. fructicola Nara_gc5	Nara_gc5|11818	XP_007284287.1	cutinase
Family9540	C. fructicola Nara_gc5	Nara_gc5|11822	XP_007284291.1	proline racemase
Family9616	C. fructicola Nara_gc5	Nara_gc5|11869	XP_007284338.1	SAM dependent methyltransferase, putative
Family9627	C. fructicola Nara_gc5	Nara_gc5|11894	XP_007284363.1	hypothetical protein CGGC5_12460
Family9672	C. fructicola Nara_gc5	Nara_gc5|11972	XP_007284441.1	hypothetical protein CGGC5_12537
Family7983	C. fructicola Nara_gc5	Nara_gc5|11980	XP_007284449.1	glycosyl transferase family 17 protein
Family9728	C. fructicola Nara_gc5	Nara_gc5|12269	XP_007284738.1	ankyrin and het domain protein
Family9781	C. fructicola Nara_gc5	Nara_gc5|12423	XP_007284892.1	hypothetical protein CGGC5_12892
Family9782	C. fructicola Nara_gc5	Nara_gc5|12424	XP_007284893.1	hypothetical protein CGGC5_12893
Family9598	C. fructicola Nara_gc5	Nara_gc5|12557	XP_007285026.1	hypothetical protein CGGC5_13026
Family9743	C. fructicola Nara_gc5	Nara_gc5|12713	XP_007285182.1	cas1 appressorium specific protein
Family9783	C. fructicola Nara_gc5	Nara_gc5|12765	XP_007285234.1	polyamine oxidase
Family9803	C. fructicola Nara_gc5	Nara_gc5|12780	XP_007285249.1	C6 zinc finger domain-containing protein
Family9669	C. fructicola Nara_gc5	Nara_gc5|12817	XP_007285286.1	glycoside hydrolase
Family9465	C. fructicola Nara_gc5	Nara_gc5|12935	XP_007285404.1	hypothetical protein CGGC5_1867
Family9556	C. fructicola Nara_gc5	Nara_gc5|13044	XP_007285513.1	ran exchange factor prp20 pim1
Family9730	C. fructicola Nara_gc5	Nara_gc5|13071	XP_007285540.1	hypothetical protein CGGC5_13417
Family9470	C. fructicola Nara_gc5	Nara_gc5|13130	XP_007285599.1	hypothetical protein CGGC5_13476
Family9450	C. fructicola Nara_gc5	Nara_gc5|13132	XP_007285601.1	CFEM domain-containing protein
Family9650	C. fructicola Nara_gc5	Nara_gc5|13193	XP_007285662.1	hypothetical protein CGGC5_1893
Family9167	C. fructicola Nara_gc5	Nara_gc5|13215	XP_007285684.1	C6 transcription factor
Family9575	C. fructicola Nara_gc5	Nara_gc5|13292	XP_007285761.1	hypothetical protein CGGC5_13587
Family9431	C. fructicola Nara_gc5	Nara_gc5|13340	XP_007285809.1	putative protein lysine methyltransferase
Family9539	C. fructicola Nara_gc5	Nara_gc5|13374	XP_007285843.1	hypothetical protein CGGC5_13669, partial
Family9776	C. fructicola Nara_gc5	Nara_gc5|13645	XP_007286114.1	hypothetical protein CGGC5_13889
Family8183	C. fructicola Nara_gc5	Nara_gc5|13686	XP_007286155.1	hypothetical protein CGGC5_13909
Family9559	C. fructicola Nara_gc5	Nara_gc5|13809	XP_007286278.1	hypothetical protein CGGC5_2069
Family9678	C. fructicola Nara_gc5	Nara_gc5|13869	XP_007286338.1	hypothetical protein CGGC5_14005
Family9517	C. fructicola Nara_gc5	Nara_gc5|13933	XP_007286402.1	gluconolactonase precursor
Family9601	C. fructicola Nara_gc5	Nara_gc5|13956	XP_007286425.1	hypothetical protein CGGC5_14037
Family9600	C. fructicola Nara_gc5	Nara_gc5|13957	XP_007286426.1	argininosuccinate lyase
Family9554	C. fructicola Nara_gc5	Nara_gc5|14028	XP_007286497.1	chromo domain-containing protein
Family9623	C. fructicola Nara_gc5	Nara_gc5|14139	XP_007286608.1	glycoprotein x
Family9497	C. fructicola Nara_gc5	Nara_gc5|14208	XP_007286677.1	alpha amylase
Family9801	C. fructicola Nara_gc5	Nara_gc5|14333	XP_007286802.1	mgt family
Family9727	C. fructicola Nara_gc5	Nara_gc5|14355	XP_007286824.1	hypothetical protein CGGC5_2268
Family9590	C. fructicola Nara_gc5	Nara_gc5|14398	XP_007286867.1	cytoplasm protein
Family9589	C. fructicola Nara_gc5	Nara_gc5|14401	XP_007286870.1	hypothetical protein CGGC5_14357
Family9641	C. fructicola Nara_gc5	Nara_gc5|14468	XP_007286937.1	metalloprotease
Family9297	C. fructicola Nara_gc5	Nara_gc5|14509	XP_007286978.1	hypothetical protein CGGC5_14456
Family9219	C. fructicola Nara_gc5	Nara_gc5|14510	XP_007286979.1	aromatic prenyltransferase
Family9525	C. fructicola Nara_gc5	Nara_gc5|14655	XP_007287124.1	hypothetical protein CGGC5_2334
Family7666	C. fructicola Nara_gc5	Nara_gc5|14665	XP_007287134.1	C6 zinc finger domain protein
Family9478	C. fructicola Nara_gc5	Nara_gc5|14669	XP_007287138.1	fungal specific transcription factor
Family9733	C. fructicola Nara_gc5	Nara_gc5|14893	XP_007287362.1	C6 finger domain-containing protein
Family9614	C. fructicola Nara_gc5	Nara_gc5|14911	XP_007287380.1	major facilitator superfamily transporter
Family9446	C. fructicola Nara_gc5	Nara_gc5|14920	XP_007287389.1	fungal specific transcription factor domain-containing protein
Family9625	C. fructicola Nara_gc5	Nara_gc5|14921	XP_007287390.1	nicotinic acid plasma membrane transporter
Family9479	C. fructicola Nara_gc5	Nara_gc5|14993	XP_007287462.1	C6 zinc finger domain protein
Family9676	C. fructicola Nara_gc5	Nara_gc5|15053	XP_007287522.1	glycoside hydrolase family 79 protein
Family9686	C. fructicola Nara_gc5	Nara_gc5|15054	XP_007287523.1	acetylxylan esterase precursor
Family9486	C. fructicola Nara_gc5	Nara_gc5|15161	XP_007287630.1	hypothetical protein CGGC5_14922
Family9691	C. fructicola Nara_gc5	Nara_gc5|15301	XP_007287770.1	hypothetical protein CGGC5_15011, partial
Family9432	C. fructicola Nara_gc5	Nara_gc5|15353	XP_007287822.1	cell wall glucanase
